# Supplementary material for: Discovery of a novel iota carrageenan sulfatase isolated from the marine bacterium Pseudoalteromonas carrageenovora
Source: Front Chem. 2014 Aug 26;2:67. doi: 10.3389/fchem.2014.00067 (PMC4144425; doi:10.3389/fchem.2014.00067)
Supplement: Supplementary file 1 [file DataSheet1.ZIP]

Archive with 2 entries (2 files):
- 107201_Genicot_Supplementary_Figure_1.PDF
- 107201_Genicot_Supplementary_Table_1.PDF
